# Supplementary material for: Not so pseudo: the evolutionary history of protein phosphatase 1 regulatory subunit 2 and related pseudogenes
Source: BMC Evol Biol. 2013 Nov 6;13:242. doi: 10.1186/1471-2148-13-242 (PMC3840573; doi:10.1186/1471-2148-13-242)
Supplement: Additional file 2: Table S2 — PPP1R2 and PPP1R2P9 sites under negative and positive selection revealed by 5 different methods using the Datamonkey webserver. [file 1471-2148-13-242-S2.xlsx]

## Sheet: PPP1R2
Significance levels
SLAC p-value	<0.1
FEL p-value	<0.1
REL Bayes Factor	>50
MEME p-value	<0.1
FUBAR Posterior Probability	>0.9
Color Legend:
Codon is non-neutral according to a given method at the specified significance level
In the consensus column, Codon has dN>dS. '+' inside the box means that the difference is significant
In the consensus column, Codon has dN<dS. '+' inside the box means that the difference is significant
Found 11 positively selected sites (at least one method)
Codon	SLAC dN-dS	SLAC p-value	FEL dN-dS	FEL p-value	REL dN-dS	REL Bayes Factor	MEME ω+	MEME p-value	FUBAR dN-dS	FUBAR Post. Pr.	Consensus
19	-1080	0.862	-1621	0.517	-0.687	1075	11022	0.098	-0.203	0.298				+
26	1846	0.383	2504	0.097	0.283	32084	>100	0.118	0.162	0.831		+
27	1654	0.293	1861	0.109	0.353	47916	>100	0.011	0.118	0.793				+
29	0.672	0.563	1125	0.552	-0.023	9835	15846	0.096	0.072	0.627				+
35	2131	0.216	2293	0.087	0.33	42644	>100	0.114	0.143	0.829		+
92	2719	0.132	3683	0.024	0.384	65669	>100	0.045	0.33	0.926		+	+	+	+
103	-0.976	0.841	-1695	0.618	-0.584	1921	27203	0.058	-0.195	0.366				+
108	1087	0.446	1302	0.188	0.266	22800	>100	0.021	0.068	0.688				+
120	2289	0.261	3105	0.073	0.277	31159	>100	0.09	0.196	0.847		+		+
209	0.968	0.609	1091	0.306	0.102	12304	>100	0.018	0.031	0.607				+
210	-0.49	0.772	-2089	0.537	-0.695	1152	58675	0.023	-0.248	0.321				+
Found 68 negatively selected sites (at least one method)
Codon	SLAC dN-dS	SLAC p-value	FEL dN-dS	FEL p-value	REL dN-dS	REL Bayes Factor	FUBAR dN-dS	FUBAR Post. Pr.	Consensus
4	-2178	0.123	-2628	0.04	-1319	16128	-0.263	0.937		-		-
8	-1702	0.213	-1593	0.123	-0.935	6980	-0.211	0.906				-
12	-3009	0.062	-4296	0.019	-1455	28515	-0.396	0.955	-	-		-
13	-2178	0.112	-2775	0.023	-1364	35195	-0.286	0.963		-		-
15	-2058	0.152	-2590	0.035	-1432	21970	-0.241	0.941		-		-
20	-3811	0.045	-6131	0.021	-1344	48245	-0.881	0.97	-	-		-
24	-4897	0.018	-8872	0.006	-1346	272147	-1612	0.994	-	-	-	-
31	-5313	0.019	-13441	0.007	-1285	73382	-2997	0.992	-	-	-	-
37	-4356	0.012	-7201	0.001	-1622	581177	-0.928	0.994	-	-	-	-
42	-1702	0.213	-1988	0.069	-1059	23725	-0.261	0.942		-		-
43	-1392	0.27	-2485	0.091	-1107	7745	-0.256	0.897		-
44	-4217	0.019	-9113	0.003	-1585	132922	-2059	0.989	-	-	-	-
45	-2178	0.112	-2582	0.036	-1318	19011	-0.264	0.945		-		-
49	-1702	0.213	-2014	0.096	-1044	9139	-0.27	0.909		-		-
55	-4356	0.012	-7617	0.001	-1621	948936	-0.986	0.996	-	-	-	-
56	-3267	0.037	-7064	0.003	-1590	151902	-0.796	0.987	-	-	-	-
59	-2178	0.111	-4178	0.02	-1446	28999	-0.412	0.964		-		-
60	-2178	0.111	-4064	0.019	-1446	31549	-0.432	0.963		-		-
64	-5107	0.014	-8023	0.004	-1581	124193	-1385	0.988	-	-	-	-
65	-1089	0.333	-1221	0.117	-0.794	11804	-0.181	0.914				-
66	-2291	0.15	-3339	0.024	-1507	35264	-0.354	0.957		-		-
68	-2790	0.073	-5883	0.014	-1485	30901	-0.693	0.962	-	-		-
70	-3405	0.045	-4256	0.019	-1448	29880	-0.506	0.963	-	-		-
71	-2810	0.073	-4967	0.018	-1464	26983	-0.54	0.956	-	-		-
72	-2178	0.111	-3547	0.027	-1403	23360	-0.383	0.961		-		-
74	-2178	0.111	-2782	0.034	-1345	19099	-0.291	0.949		-		-
75	-1089	0.333	-1463	0.129	-0.888	6915	-0.195	0.904				-
77	-3405	0.045	-4256	0.02	-1445	27074	-0.506	0.965	-	-		-
80	-6435	0.026	-16111	0.007	-1002	13506	-3623	0.986	-	-		-
82	-1702	0.213	-2132	0.091	-1066	9450	-0.252	0.911		-		-
85	-3405	0.045	-4917	0.015	-1469	34251	-0.76	0.967	-	-		-
86	-3811	0.045	-8625	0.01	-1325	77225	-1551	0.986	-	-	-	-
88	-1702	0.213	-1940	0.07	-1050	23283	-0.257	0.941		-		-
89	-5107	0.01	-10820	0.002	-1592	156314	-1919	0.992	-	-	-	-
90	-2657	0.135	-6371	0.044	-1263	13944	-1134	0.941		-		-
91	-1421	0.268	-2319	0.097	-1083	7507	-0.25	0.894		-
97	-2812	0.165	-5776	0.137	-0.889	23959	-1067	0.916				-
98	-1089	0.333	-1915	0.101	-1023	8493	-0.223	0.914				-
99	-2934	0.118	-5716	0.082	-1196	3914	-0.944	0.892		-
102	-2178	0.111	-2988	0.031	-1361	21441	-0.308	0.953		-		-
104	-2784	0.073	-6930	0.012	-1493	32900	-1324	0.968	-	-		-
109	-2178	0.111	-2723	0.034	-1336	19530	-0.292	0.951		-		-
111	-1392	0.274	-2647	0.086	-1127	7997	-0.268	0.899		-
113	-3045	0.156	-8088	0.066	-0.897	104390	-1520	0.96		-	-	-
114	-3020	0.064	-3976	0.022	-1438	26243	-0.419	0.953	-	-		-
115	-2178	0.111	-3701	0.023	-1425	26000	-0.389	0.962		-		-
121	-1392	0.273	-2485	0.091	-1107	7673	-0.256	0.896		-
124	-3405	0.045	-3720	0.012	-1446	69245	-0.424	0.978	-	-	-	-
125	-1702	0.213	-1872	0.072	-1035	22548	-0.244	0.94		-		-
128	-2994	0.065	-4290	0.02	-1451	27291	-0.412	0.954	-	-		-
133	-2178	0.138	-3660	0.026	-1422	23163	-0.343	0.948		-		-
135	-1392	0.273	-2485	0.091	-1107	7673	-0.256	0.896		-
136	-1402	0.272	-2233	0.099	-1072	7373	-0.234	0.892		-
139	-1402	0.268	-2233	0.099	-1073	7443	-0.234	0.893		-
142	-1467	0.315	-2932	0.094	-1143	6202	-0.269	0.887		-
143	-1702	0.213	-1926	0.075	-1044	19321	-0.265	0.93		-		-
150	-1702	0.213	-1661	0.119	-0.954	7120	-0.21	0.907				-
152	-3405	0.045	-4813	0.015	-1473	33060	-0.553	0.965	-	-		-
155	-3003	0.055	-4400	0.008	-1592	166648	-0.445	0.978	-	-	-	-
157	-1389	0.261	-1619	0.095	-0.961	13128	-0.213	0.917		-		-
158	-2791	0.073	-5558	0.016	-1478	29179	-0.646	0.96	-	-		-
160	-3267	0.037	-4117	0.01	-1556	79807	-0.448	0.978	-	-	-	-
162	-2810	0.108	-5105	0.03	-1443	17279	-0.538	0.943		-		-
164	-1389	0.261	-1568	0.098	-0.943	12751	-0.209	0.916		-		-
175	-2790	0.075	-5257	0.018	-1465	26525	-0.686	0.958	-	-		-
189	-1702	0.213	-2179	0.093	-1070	9045	-0.303	0.909		-		-
196	-1134	0.351	-1697	0.094	-0.979	12180	-0.207	0.917		-		-
204	-2908	0.109	-6117	0.025	-1459	18678	-0.703	0.949		-		-

## Sheet: PPP1R2P9
Significance levels
SLAC p-value	<0.1
FEL p-value	<0.1
REL Bayes Factor	>50
MEME p-value	<0.1
FUBAR Posterior Probability	>0.9
Color Legend:
Codon is non-neutral according to a given method at the specified significance level
In the consensus column, Codon has dN>dS. '+' inside the box means that the difference is significant
In the consensus column, Codon has dN<dS. '+' inside the box means that the difference is significant
Found 16 positively selected sites (at least one method)
Codon	SLAC dN-dS	SLAC p-value	FEL dN-dS	FEL p-value	REL dN-dS	REL Bayes Factor	MEME ω+	MEME p-value	FUBAR dN-dS	FUBAR Post. Pr.	Consensus
5	1046	0.268	0.397	0.056	-0.253	0.958	>100	0.115	0.108	0.811		+
6	1264	0.132	0.283	0.043	-0.283	0.44	>100	0.075	0.112	0.859		+		+
13	0	0.741	-0.009	0.947	-0.545	0.018	28711	0.044	-0.049	0.27				+
35	-0.224	0.754	-0.158	0.666	-0.345	0.239	>100	0.041	-0.09	0.329				+
59	-1257	0.988	-0.444	0.069	-0.763	0.004	>100	0.047	-0.181	0.049		-		+	-
105	0.625	0.392	0.274	0.161	-0.312	0.237	87935	0.04	0.073	0.722				+
106	-1573	0.961	-0.56	0.184	-0.399	0.436	32158	0.099	-0.346	0.13				+
107	-0.124	0.788	-0.036	0.894	-0.344	0.18	25406	0.041	-0.054	0.365				+
134	1107	0.248	0.264	0.081	-0.299	0.244	>100	0.127	0.089	0.786		+
157	-0.653	0.831	-0.223	0.428	-0.322	0.32	7661	0.094	-0.064	0.26				+
172	-0.394	0.717	0.736	0.576	0.233	109717	1497	0.579	0.581	0.768			+
175	0.583	0.509	0.321	0.278	-0.301	0.462	>100	0.073	0.031	0.607				+
177	0	0	0.252	0.125	-0.297	0.475	>100	0.081	0.057	0.691				+
208	1958	0.18	1104	0.02	0.242	47457	>100	0.051	0.448	0.925		+		+	+
210	-0.19	0.701	-0.597	0.512	-0.309	3610	>100	0.021	-0.364	0.283				+
211	1837	0.204	0.559	0.055	-0.122	4146	>100	0.093	0.13	0.814		+		+
Found 83 negatively selected sites (at least one method)
Codon	SLAC dN-dS	SLAC p-value	FEL dN-dS	FEL p-value	REL dN-dS	REL Bayes Factor	FUBAR dN-dS	FUBAR Post. Pr.	Consensus
1	-5107	0.061	-311086	0.019	-0.987	2173550	-2952	0.948	-	-	-	-
4	-0.26	0.552	-0.065	0.564	-0.767	787080	-0.075	0.758			-
10	-2438	0.018	-0.867	0.001	-0.93	995184	-0.504	0.991	-	-	-	-
11	-0.507	0.457	-0.129	0.543	-0.605	84036	-0.151	0.807			-
12	-0.537	0.371	-0.135	0.281	-0.755	565712	-0.102	0.863			-
13	0	0.704	-0.009	0.947	-0.545	55154	-0.049	0.651			-
14	-0.694	0.243	-0.153	0.085	-0.827	41636900	-0.153	0.957		-	-	-
15	0	0	0	1000	-0.812	3216650	-0.09	0.774			-
16	-1006	0.113	-0.228	0.028	-0.818	16804700	-0.164	0.977		-	-	-
17	-2195	0.012	-0.755	0.001	-0.917	28342500	-0.373	0.995	-	-	-	-
18	-1094	0.103	-0.273	0.017	-0.811	3812860	-0.16	0.971		-	-	-
19	-2378	0.011	-1696	0	-1192	1682920	-1235	0.996	-	-	-	-
20	-0.984	0.17	-0.227	0.073	-0.844	4997920	-0.247	0.964		-	-	-
21	-1582	0.05	-0.548	0.011	-0.857	1284890	-0.327	0.979	-	-	-	-
22	-2284	0.087	-0.639	0.128	-0.427	5770	-0.34	0.829	-
23	-1750	0.049	-0.573	0.013	-0.829	871421	-0.304	0.97	-	-	-	-
24	-2259	0.019	-0.84	0.005	-0.874	201999	-0.438	0.981	-	-	-	-
26	-1509	0.04	-0.44	0.005	-0.837	14145000	-0.211	0.99	-	-	-	-
32	-2259	0.019	-0.824	0.003	-0.906	839216	-0.494	0.986	-	-	-	-
38	-1171	0.241	-0.647	0.1	-0.432	5607	-0.327	0.852		-
45	-2643	0.012	-1437	0.001	-1270	697757	-0.813	0.995	-	-	-	-
46	-2396	0.011	-1561	0.001	-1073	2305010	-0.925	0.995	-	-	-	-
47	-2378	0.011	-1459	0.001	-1100	1648420	-1028	0.995	-	-	-	-
48	-0.503	0.335	-0.111	0.122	-0.815	16983600	-0.123	0.927			-	-
49	-2401	0.016	-5607	0.001	-1029	1519470	-2037	0.994	-	-	-	-
51	0	0	0	1000	-0.917	22144600	-0.94	0.931			-	-
52	-4921	0	-6522	0	-1909	10332000	-5048	1000	-	-	-	-
53	-0.791	0.226	-0.223	0.082	-0.817	1310110	-0.17	0.941		-	-	-
54	-1044	0.212	-0.454	0.1	-0.577	44996	-0.199	0.876		-
55	-0.58	0.429	-0.097	0.633	-0.559	52673	-0.132	0.754			-
56	-0.48	0.421	-0.116	0.401	-0.794	1826560	-0.102	0.824			-
57	-1447	0.048	-0.343	0.007	-0.815	4572210	-0.18	0.984	-	-	-	-
59	-1257	0.111	-0.444	0.069	-0.763	226469	-0.181	0.926		-	-	-
64	0.248	0.201	0.06	0.461	-0.719	158999	-0.045	0.563			-
66	-1968	0.029	-1268	0.004	-0.962	6764890	-0.555	0.993	-	-	-	-
67	-3627	0.009	-1056	0.011	-0.871	94775	-1009	0.967	-	-	-	-
70	0.173	0.029	0.035	0.858	-0.891	54142900	-0.478	0.859	+		-
71	-0.801	0.22	-0.221	0.076	-0.821	2842470	-0.165	0.948		-	-	-
73	-2548	0.038	-0.585	0.07	-0.597	37276	-0.321	0.91	-	-		-
74	-1601	0.05	-0.49	0.011	-0.85	2641900	-0.259	0.98	-	-	-	-
75	-1257	0.111	-0.325	0.066	-0.77	548458	-0.161	0.952		-	-	-
76	-1324	0.17	-0.529	0.099	-0.745	384896	-0.243	0.927		-	-	-
88	0	0	0	1000	-0.806	1336270	-0.09	0.767			-
97	-1701	0.172	-2507	0.022	-0.936	2431	-1915	0.932		-		-
109	0	0	-4529	0	-2261	19307	-5456	0.998		-		-
110	0	0	-0.681	0.035	-0.603	30338	-0.547	0.933		-		-
111	-0.754	0.259	-0.181	0.219	-0.75	319243	-0.115	0.878			-
123	-1389	0.124	-0.688	0.043	-0.818	189462	-0.387	0.934		-	-	-
125	-2189	0.036	-0.871	0.014	-0.857	163083	-0.475	0.958	-	-	-	-
127	-3364	0.044	-3097	0.13	-0.65	0.374	-3194	0.907	-			-
131	-2181	0.132	-3702	0.075	-0.63	1405	-2917	0.894		-
133	-1154	0.211	-0.754	0.093	-0.571	17873	-0.402	0.864		-
139	-1584	0.065	-0.561	0.013	-0.858	819754	-0.346	0.975	-	-	-	-
140	-2379	0.011	-1214	0.001	-1001	1570060	-0.752	0.993	-	-	-	-
141	-1324	0.131	-0.658	0.053	-0.798	146146	-0.321	0.926		-	-	-
143	0.161	0.795	0.017	0.887	-0.538	58599	-0.027	0.563			-
144	-1601	0.064	-0.477	0.014	-0.84	1446400	-0.245	0.975	-	-	-	-
145	-2952	0.005	-1076	0	-0.983	575240000	-0.896	0.999	-	-	-	-
146	-2089	0.041	-0.863	0.018	-0.825	86210	-0.495	0.951	-	-	-	-
147	0.348	0.059	0.071	0.825	-0.838	3119790	-0.547	0.808	+		-
148	-0.546	0.404	-0.152	0.423	-0.693	79561	-0.106	0.789			-
149	-1197	0.08	-0.395	0.01	-0.842	54124900	-0.204	0.988	-	-	-	-
150	-2126	0.038	-0.821	0.018	-0.834	143977	-0.38	0.952	-	-	-	-
151	-1079	0.152	-0.419	0.005	-0.825	7583560	-0.216	0.99		-	-	-
152	-0.518	0.45	-0.117	0.581	-0.583	62511	-0.152	0.799			-
155	-1582	0.051	-0.537	0.012	-0.869	1328250	-0.381	0.978	-	-	-	-
156	-0.799	0.258	-0.283	0.134	-0.77	411702	-0.169	0.909			-	-
158	-1968	0.029	-0.545	0.01	-0.884	4812380	-0.48	0.988	-	-	-	-
159	-0.224	0.578	-0.065	0.684	-0.631	155691	-0.074	0.728			-
160	-1356	0.128	-0.662	0.058	-0.778	85290	-0.389	0.92		-	-	-
161	-1239	0.089	-0.369	0.012	-0.819	1845580	-0.202	0.976	-	-	-	-
162	-1509	0.037	-0.432	0.006	-0.829	4829640	-0.212	0.99	-	-	-	-
163	-1154	0.095	-0.375	0.013	-0.833	12204100	-0.199	0.984	-	-	-	-
164	-0.486	0.461	-0.148	0.45	-0.665	54204	-0.104	0.777			-
165	-1131	0.109	-0.31	0.017	-0.823	2249180	-0.189	0.972		-	-	-
166	-2341	0.026	-0.732	0.01	-0.899	3776570	-0.783	0.981	-	-	-	-
167	-2086	0.039	-1622	0.003	-1069	530711	-2447	0.988	-	-	-	-
170	-1020	0.122	-0.282	0.017	-0.81	3089540	-0.161	0.969		-	-	-
174	-0.26	0.549	-16064	0.07	-0.456	0.491	-3479	0.826		-
179	-3330	0.019	-6301	0.005	-0.878	15234	-4175	0.983	-	-		-
182	-1977	0.253	-3517	0.099	-0.502	0.152	-2220	0.842		-
187	-2238	0.141	-2146	0.078	-0.597	1780	-1760	0.887		-
189	-1297	0.285	-10643	0.045	-0.554	1801	-3109	0.86		-
